# Supplementary material for: Facile Synthesis of the Polyaniline@Waste Cellulosic Nanocomposite for the Efficient Decontamination of Copper(II) and Phenol from Wastewater
Source: Nanomaterials (Basel). 2023 Mar 11;13(6):1014. doi: 10.3390/nano13061014 (PMC10059074; doi:10.3390/nano13061014)
Supplement: Supplementary file 1 [file nanomaterials-13-01014-s001.zip]

Archive with 1 entries (1 files):
- nanomaterials-2248215-supplementary.pdf
